# Supplementary material for: Genome-Wide Identification and Expression Analysis of the PLATZ Transcription Factor in Tomato
Source: Plants (Basel). 2023 Jul 13;12(14):2632. doi: 10.3390/plants12142632 (PMC10384190; doi:10.3390/plants12142632)
Supplement: Supplementary file 1 [file plants-12-02632-s001.zip]

Archive with 1 entries (1 files):
- plants-2419762-supplementary.pdf
